# Supplementary material for: Effect of Vitamin D and Docosahexaenoic Acid Co-Supplementation on Vitamin D Status, Body Composition, and Metabolic Markers in Obese Children: A Randomized, Double Blind, Controlled Study
Source: Nutrients. 2022 Mar 27;14(7):1397. doi: 10.3390/nu14071397 (PMC9003047; doi:10.3390/nu14071397)
Supplement: Supplementary file 1 [file nutrients-14-01397-s001.zip]

Archive with 1 entries (1 files):
- nutrients-1632868-supplementary.pdf
